# Supplementary material for: Knowledge and Use of Novel Psychoactive Substances in an Italian Sample with Substance Use Disorders
Source: Int J Environ Res Public Health. 2022 Jan 14;19(2):915. doi: 10.3390/ijerph19020915 (PMC8776073; doi:10.3390/ijerph19020915)
Supplement: Supplementary file 1 [file ijerph-19-00915-s001.zip]

Archive with 1 entries (1 files):
- ijerph-1488096-supplementary.pdf
